# Supplementary material for: G6P[8] Rotavirus a Possessing a Wa-like VP3 Gene from a Child with Acute Gastroenteritis Living in the Northwest Amazon Region
Source: Pathogens. 2023 Jul 20;12(7):956. doi: 10.3390/pathogens12070956 (PMC10385053; doi:10.3390/pathogens12070956)
Supplement: Supplementary file 1 [file pathogens-12-00956-s001.zip]

Archive with 1 entries (1 files):
- pathogens-2402318-supplementary.pdf
